# Supplementary material for: Effects of intensive insulin therapy on the retinal microvasculature in patients with type 2 diabetes mellitus: a prospective observational study
Source: BMC Ophthalmol. 2022 Apr 22;22:187. doi: 10.1186/s12886-022-02397-9 (PMC9034536; doi:10.1186/s12886-022-02397-9)
Supplement: Supplementary file 1 — Additional file 1. [file 12886_2022_2397_MOESM1_ESM.xlsx]

## Sheet: Data
SN	Age(years)	Male/female	Duration of DM(years)	SBP(mmHg)	DBP(mmHg)	FBG-Pre(mmol/L)	FBG-1M(mmol/L)	FBG-3M(mmol/L)	FBG-6M(mmol/L)	HbA1c-Pre(%)	HbA1c-3M(%)	HbA1c-6M(%)	CREA(umol/L)	UREA(mmol/L)	eGFR(ml/min)	TG(mmol/L)	CHOL(mmol/L)	Hypertension	Hyperlipidemia	Smoking	FAZ area(mm²)				FD -300（%）				SCP-VD(%)				DCP-VD(%)				Macular thickness(μm)				Fovea thickness(μm)				ppVD(%)				pRNFL thickness(μm)
																					Pre-tr	1M	3M	6M	Pre-tr	1M	3M	6M	Pre-tr	1M	3M	6M	Pre-tr	1M	3M	6M	Pre-tr	1M	3M	6M	Pre-tr	1M	3M	6M	Pre-tr	1M	3M	6M	Pre-tr
1A	57	2	3	128	85	10.95	6.38	4.61	6.98	10.2	6.2	6.4	53	2.95	97.57	0.57	4.92	2	2	2	0.277	0.295	0.296	0.299	54.17	51.85	50.03	52.01	49.7	49.3	47.6	50	52.6	49.2	46.7	47.1	290	290	287	286	262	248	242	242	52.6	49.1	49.8	50.2	117
2A	47	1	5	125	84	14.59	5.46	4.75	4.47	11.4	5.3	6.2	83	3.86	98.33	2.33	6.69	2	1	1	0.301	0.314	0.322	0.318	52.7	48.83	47.94	48.83	48.6	48	45.7	48.5	49.7	45.2	44.1	44.6	275	279	279	282	241	277	239	244	51.5	47.9	48.5	48.6	110
3A	54	2	6	130	80	10.76	6.24	5.33	6.48	9.3	6.6	6.8	46	6.6	114.26	1.29	7.82	2	1	2	0.289	0.304	0.305	0.306	53.34	50.09	49.21	51.81	49.3	49.1	47.3	49.8	52.3	48.9	45.4	46.5	289	287	286	283	249	256	242	242	52.2	48.6	48.9	49.5	114
4A	65	2	4	122	76	11.41	6.45	4.46	4.58	7.5	4.2	6.7	52	5.24	117.21	0.74	4.09	2	2	1	0.376	0.394	0.412	0.413	43.55	41.92	40.68	43.61	44.7	42.3	42	42.8	45.8	36.5	36.9	36.6	255	260	261	262	259	248	264	259	45.6	40.5	41.3	40.8	93
5A	56	1	2	141	96	6.25	4.95	4.69	5.84	11.7	4.5	4.5	120	6.3	97.24	2.35	4.86	1	2	1	0.332	0.337	0.348	0.349	49.9	47.39	44.65	45.9	45.9	45.3	44.3	45.3	48.9	42.4	42.2	42.7	267	265	267	268	248	241	246	241	50	45.5	45.8	45.9	101
6A	56	1	3	125	72	11.27	4.92	5.83	6.69	9	6.6	6.2	112	7.1	62.53	3.01	7.48	2	1	1	0.214	0.228	0.234	0.236	56.35	55.62	54.58	54.98	52	50.7	49.3	51.1	56	55.2	50.9	49.7	299	297	293	295	261	263	264	261	56.3	50.4	52.1	52.6	124
7A	54	1	2	117	72	10.61	6.7	6.91	6.76	10.3	6.8	6.4	56	5.58	117.13	1.16	4.38	2	2	1	0.372	0.392	0.406	0.399	47.77	42.05	42.07	43.68	45.2	43.2	43.4	43.6	46.4	39.6	37.2	38.1	260	258	263	262	262	261	258	262	46.5	41.5	41.6	41.3	94
8A	46	1	4	126	81	12.79	6.63	4.92	6.82	9.4	6.2	6.5	63	4.65	115.32	0.71	4.97	2	2	2	0.262	0.285	0.287	0.291	54.31	53.08	50.21	52.32	49.9	49.8	48.2	50.3	53.9	50.1	48.3	48.4	293	291	286	290	242	254	241	247	53.5	49.4	50.3	51	119
9A	53	2	3	143	91	11.45	4.41	4.52	4.43	10	6.8	6.6	65	7.02	97.24	3.07	7.53	1	1	2	0.299	0.314	0.319	0.317	52.98	48.69	48.01	50.12	49	48	46.5	48.8	49.8	47	44.6	45.1	276	280	278	279	247	235	245	236	52.2	48.2	48.4	48.9	115
10A	63	1	5	112	73	12.01	4.59	6.95	4.41	7.7	4.8	5.3	41	4.6	124.69	0.93	5.03	2	2	1	0.186	0.211	0.217	0.205	59.33	57.22	57.01	57.15	55.1	53.2	50.9	53.4	59.6	58.7	59.7	58.7	319	318	313	314	242	251	243	248	57.9	53.6	56.5	56.2	129
11A	54	1	3	113	70	11.53	4.94	6.83	6.85	8.1	5.1	5.2	53	4.35	119.67	3.69	5.86	2	1	2	0.362	0.367	0.369	0.372	48.36	45.39	43.6	45.38	45.4	43.6	43.8	43.4	47.9	41.8	39.8	39.7	262	261	265	266	228	226	233	228	48.2	43.8	42.5	43.6	96
12A	55	2	2	149	90	6.77	4.63	5.03	6.36	11.5	4.9	5.9	43	7.26	97.24	2.93	7.47	1	1	2	0.324	0.333	0.339	0.34	49.91	47.46	45.38	46.21	46.7	45.8	44.4	45.8	49.1	41.5	41.4	42.8	269	270	267	267	265	249	236	232	50.7	46.1	45.4	46.5	105
13A	65	1	4	130	82	11.87	4.52	6.75	4.76	10.1	5.2	5.1	71	4.8	101.72	0.86	3.59	2	2	2	0.202	0.216	0.223	0.219	57.92	57.02	55.73	56.79	53.7	51.6	50.3	52	58.2	58	55.3	54.8	311	306	304	312	244	245	254	250	57.2	52.6	54.6	54.1	126
14A	49	2	3	124	78	12.42	6.81	6.26	4.42	9.1	6.7	5.5	34	2.9	97.21	1.38	4.35	2	2	2	0.296	0.313	0.315	0.313	53.07	48.59	48.8	50.71	49.2	48.8	46.8	49.4	50.9	48.2	44.8	45.6	281	280	278	281	245	247	249	257	52.1	48.1	49.1	49.3	113
15A	63	1	1	147	94	10.38	4.83	4.76	4.4	8.6	6.1	5.4	70	5.4	58.75	1.87	3.86	1	2	1	0.333	0.345	0.352	0.354	49.03	46.21	43.99	45.87	45.6	45.1	44	45.2	48.8	42.3	41.1	41.8	264	261	263	265	233	245	242	246	49.9	44.3	44.6	45.8	102
16A	57	1	1	138	82	11.62	5.41	4.65	5.07	9.7	5.3	6.9	66	4.13	98.77	1.76	7.69	2	1	1	0.19	0.215	0.218	0.209	58.48	57.13	56.79	57.04	53.8	51.8	50.8	52.6	58.8	58.1	56.9	57.1	315	310	312	309	250	242	247	246	56.5	52.8	54.7	54.9	130
17A	53	1	3	127	75	7.19	4.73	4.83	5.18	9.6	6.2	6.7	58	6.64	126.32	1.84	4.16	2	2	2	0.286	0.298	0.299	0.301	54.14	50.16	50.08	51.99	49.4	49.2	47.4	50	52.4	49	46.1	46.9	291	289	288	285	239	241	236	236	53.6	48.8	49.5	49.9	109
18A	49	1	4	131	83	12.16	6.52	6.97	6.09	10.1	6	6.6	62	6.77	119.84	2.53	4.4	2	2	1	0.303	0.319	0.327	0.321	51.73	48.72	47.72	48.79	48.1	47.3	45.6	48.2	49.5	43.7	42.9	44	273	275	273	274	251	242	241	249	51.1	47.5	47.1	48.2	108
19A	57	1	3	121	72	11.59	4.84	4.96	6.42	12.3	6.9	6.3	63	4.53	128.54	1.64	3.36	2	2	2	0.229	0.242	0.271	0.269	55.77	55.01	52.95	53.93	51.3	50.5	48.9	50.6	55.4	53.1	49.6	49.3	296	295	290	296	263	261	259	261	55.2	49.9	51.4	52.1	122
20A	61	2	6	148	93	11.76	6.42	5.97	4.48	8.9	4.4	4.6	79	7.53	108.05	1.99	7.25	1	1	2	0.205	0.224	0.228	0.225	57.22	55.73	54.98	55.74	52.6	51.1	49.5	51.6	56.5	56.6	54.2	54.4	304	299	296	303	261	263	263	242	56.2	51	52.9	53.1	125
21A	45	1	1	145	98	13.12	6.03	6.35	5.93	9.2	5.1	4.8	68	4.03	116.27	3.03	4.32	1	2	1	0.312	0.324	0.327	0.328	50.36	48.08	46.19	47.96	47.4	46	44.9	46.4	49.3	43	42.2	43.1	271	271	272	269	256	242	241	245	51.5	47.4	47.9	47.2	103
22A	45	1	2	140	107	12.54	4.64	5.14	4.41	9.7	6.5	6.5	88	5.23	112.66	1.14	7.34	1	1	2	0.31	0.32	0.327	0.326	51.43	48.06	47.59	48.35	48	46.7	45.3	47.1	49.4	43.2	42.4	43.2	272	273	271	274	259	236	246	241	52.9	47.6	47.8	47.9	107
23A	53	1	5	159	110	11.98	5.18	4.97	4.46	11.3	4.8	4.7	77	7.42	95.96	1.33	7.41	1	1	1	0.214	0.225	0.231	0.232	56.49	55.6	54.62	55.6	52.2	50.8	49.3	51.4	56.4	56.3	52.3	50.5	300	298	294	299	266	261	262	268	55.9	50.8	52.7	52.7	125
24A	55	2	3	121	85	10.9	5.78	6.94	5.45	9.9	6.1	6	86	4.29	98.76	2.77	4.27	2	2	2	0.369	0.381	0.39	0.392	48.17	43.64	42.65	44.65	45.3	43.5	43.6	43.7	46.5	40.2	38.8	39.3	261	260	264	265	264	261	268	264	47.7	42.6	42.2	42.6	95
25A	52	1	4	132	89	11.32	4.97	5.01	4.94	10.4	5.6	5.7	79	6.13	118.67	1.52	4.72	2	2	2	0.386	0.399	0.429	0.423	40.87	40.69	38.84	42.13	44.5	40.1	38.7	40.9	44.9	34.7	34.4	34.6	257	254	258	256	260	258	257	264	44.1	40.2	40.1	40.4	92
26A	49	2	2	135	87	12.35	4.96	6.14	6.92	9.1	4.1	4.3	40	6.92	93.78	0.89	4.77	2	2	2	0.204	0.224	0.227	0.223	57.5	56.81	55.6	55.95	53.1	51.4	49.8	51.8	56.9	56.7	54.6	53.9	308	302	301	304	268	264	265	250	56.3	51.2	53.1	53.7	127
27A	54	1	1	157	95	11.98	6.35	4.59	6.28	9.8	6.4	6.7	73	8.54	119.74	1.44	6.65	1	1	2	0.298	0.313	0.318	0.316	53.01	48.84	48.42	50.4	49.1	48.5	46.7	49.2	50.8	47.5	44.7	45.6	278	280	279	280	239	236	241	242	52	48	48.1	48.8	111
28A	46	1	2	120	68	12.73	5.03	4.62	4.44	8.7	6.3	6.5	43	1.75	97.27	1.83	4.47	2	2	2	0.301	0.314	0.323	0.32	52.08	48.79	47.8	48.86	48.3	47.4	45.6	48.4	49.7	45.8	43.5	44.5	275	278	276	278	226	245	226	239	52.6	47.7	48.3	48.7	109
29A	52	2	4	118	69	9.46	6.73	5.26	4.45	9.4	5.3	6.1	45	5.82	113.79	3.03	4.22	2	2	2	0.231	0.264	0.277	0.271	54.95	54.96	52.01	53.16	50.9	50.4	48.7	50.6	55	51	49.3	49	295	294	290	295	259	260	262	267	54.3	49.6	51.6	52	123
30A	58	2	3	155	95	11.31	4.45	5.08	6.66	9.2	5.8	5.8	98	6.74	116.51	1.1	4.85	1	2	2	0.291	0.309	0.311	0.312	53.18	49.97	49.13	50.67	49.3	48.9	47.1	49.6	52	48.4	45.3	46.2	285	284	283	282	241	245	239	239	52.5	48.1	48.2	49.7	115
31A	49	1	5	132	89	7.42	6.58	4.57	4.83	10.5	6.5	6.4	53	5.87	97.24	1.71	4.19	2	2	1	0.27	0.292	0.296	0.297	54.3	52.01	50.19	52.18	49.8	49.4	47.8	50.3	53.7	49.8	47.8	47.6	292	291	289	292	262	263	257	256	52.7	49.2	50.2	50.8	120
32A	47	2	6	142	97	12.35	6.66	6.97	4.87	9.7	6	5.9	104	1.82	100.11	2.68	4.33	1	2	2	0.314	0.325	0.331	0.329	50.33	47.99	45.42	47.39	47.3	45.9	44.7	45.8	49.2	42.9	42.5	42.9	270	270	269	268	246	239	241	239	51.2	47.3	47.6	47.1	106
33A	54	2	4	151	99	11.15	5.37	6.41	6.12	9.6	5.9	5.6	76	5.12	98.77	1.58	4.95	1	2	2	0.247	0.281	0.286	0.286	54.65	53.36	51.12	52.59	50.1	50.2	48.3	50.4	54.1	50.3	48.6	48.5	293	292	288	291	247	249	248	258	53.7	49.3	50.5	51.4	122
34A	65	2	6	135	82	9.97	6.18	4.56	4.51	10.7	5.5	6.3	71	6.33	109.18	0.83	4.58	2	2	1	0.338	0.351	0.355	0.356	48.75	45.88	43.67	45.62	45.6	45	43.9	44.9	48.6	41	39.9	40.1	263	260	266	263	248	239	230	241	49.3	44.7	45.3	45.2	95
35A	55	1	6	119	79	14.76	5.29	5.81	4.95	9.5	5.4	6.5	51	6.09	99.96	1.49	5.14	2	2	2	0.217	0.235	0.243	0.238	55.86	54.97	53.99	54.67	51.4	50.6	49.2	50.7	55.8	54.3	49.7	49.4	295	296	292	296	267	261	262	266	55.9	50.1	51.7	52.2	124
36A	62	2	5	126	74	11.08	5.56	6.87	4.65	9.1	6.8	6.7	104	6.32	127.38	1.81	6.05	2	1	2	0.232	0.27	0.285	0.282	54.75	53.97	51.45	52.67	50.8	50.3	48.6	50.5	54.6	51.7	49.1	48.9	294	294	289	292	260	257	255	263	54.6	49.5	50.6	51.4	119
1B	56	1	5	130	83	12.85	6.67	6.96	6.78	9.3	6.2	4.8	65	6.71	120.23	1.13	4.52	2	2	1	0.233	0.229	0.242	0.229	55.76	54.79	55.6	55.41	50.9	50.5	50.9	50.8	53.6	54.5	54.4	53.9	298	294	296	297	230	237	255	263	52.4	52.7	53.5	52.5	119
2B	64	2	4	126	80	9.38	4.48	4.51	4.81	12.3	6.5	5.5	49	6.42	112.85	0.72	5.27	2	2	2	0.351	0.343	0.349	0.356	42.52	42.75	45.27	43.6	45.5	45.2	45.3	45.8	46.1	45.3	45	44.7	269	266	271	275	266	248	264	259	49.8	49.3	48.9	48.7	100
3B	47	1	6	124	85	11.91	6.75	6.89	6.67	11.4	5.5	5.2	76	7.84	119.69	2.75	4.07	2	2	1	0.264	0.249	0.259	0.251	55.16	54.18	55.03	54.65	50.5	50.3	50.5	50.4	52.6	52.7	52.5	51.9	297	292	295	295	209	263	257	256	52.1	52.3	52.8	51.9	117
4B	58	1	5	147	98	12.35	6.56	4.48	4.96	8.9	5.6	5.9	55	7.26	134.94	1.58	3.86	1	2	2	0.345	0.335	0.342	0.347	43.59	44.87	47.95	45.81	47.3	45.8	46.9	46	46.8	46.7	45.9	46.3	277	270	274	278	262	226	263	268	50	50.2	50.1	50.3	105
5B	57	2	4	137	79	10.89	4.52	4.46	6.93	12.3	6.8	5.4	62	7.15	120.63	0.81	4.73	2	2	2	0.333	0.322	0.331	0.322	51.81	49.68	51.35	48.82	48.5	48.6	48.5	48.1	49.6	49.7	49.1	49.2	281	280	281	284	241	242	241	245	50.7	50.8	51.1	51	105
6B	63	1	1	126	71	10.79	6.15	6.98	6.49	9.7	6.1	6.3	83	7.31	125.33	1.22	5.16	2	2	2	0.296	0.276	0.294	0.285	54.6	52.68	54.69	54.15	50.1	49.8	50.2	50	51.5	51.6	49.8	50.3	293	287	290	292	236	245	239	239	51.3	51.7	52.5	52	114
7B	60	1	1	119	76	11.37	4.67	4.89	4.73	9.6	5.3	6.9	95	3.73	105.14	1.85	4.4	2	2	2	0.32	0.305	0.31	0.309	52.21	50.62	52.29	52.21	49.2	48.3	49.3	48.8	49.6	49.7	48.9	49.8	284	279	285	287	270	245	226	239	51.1	51.2	51.6	51.3	107
8B	59	2	3	162	105	9.46	5.76	6.46	6.51	9.5	6.1	6.4	99	7.28	101.96	0.93	3.1	1	2	1	0.342	0.334	0.337	0.341	45.78	46.38	48.71	47.61	47.7	46.7	47.3	47.4	48.6	48.7	48.2	48.4	279	272	280	281	263	245	242	246	50.4	49.8	50.9	50.8	104
9B	61	1	2	123	75	11.98	6.69	6.31	5.93	11.6	4.8	5.3	92	7.71	124.56	1.35	4.45	2	2	2	0.221	0.217	0.217	0.218	56.34	55.45	56.29	56.32	51.6	50.7	51.6	51.4	54.8	54.9	54.1	53.8	298	297	300	301	238	261	262	266	52.5	53.1	53.8	52.9	122
10B	46	2	5	130	83	11.43	6.48	6.23	6.58	9.2	6.3	6.4	82	7.41	112.45	1.81	4.59	2	2	2	0.136	0.134	0.143	0.137	57.09	57.16	57.13	57.13	53.8	52.9	53.2	53.6	56.7	56.9	56	56.2	310	308	313	312	211	231	265	250	54.8	54.5	55	54.3	131
11B	63	2	3	126	72	6.25	4.45	5.83	6.12	9.7	5.8	5.1	48	5.57	118.37	2.46	4.95	2	2	2	0.305	0.293	0.299	0.294	53.65	51.81	52.79	52.51	49.4	48.4	49.4	49.3	49.8	49.9	49.3	48.8	286	280	286	289	244	235	245	236	51.3	51.4	51.8	51.5	110
12B	45	1	4	135	85	12.49	5.99	6.94	4.56	12.5	5.9	6	74	3.25	114.28	1.89	4.69	2	2	2	0.37	0.355	0.354	0.363	41.84	41.49	42.18	42.01	45.4	43.6	43.2	45.1	44.8	43.7	43.1	43.3	263	260	264	268	247	242	256	250	49.3	47.9	48.4	48.2	99
13B	59	1	2	147	89	11.87	4.58	6.26	6.18	11.3	5.1	6.2	121	4.46	120.98	0.84	5.03	1	2	1	0.196	0.169	0.181	0.178	56.72	56.32	56.92	57.01	52.4	51.5	52.7	53.5	56.5	56	55.5	55.9	303	302	309	308	212	221	263	244	53.4	54.7	56	54.1	128
14B	53	1	6	142	87	8.98	4.61	5.32	4.64	9.9	6.3	6.6	81	4.23	101.81	1.51	6.06	1	1	2	0.338	0.329	0.332	0.337	48.65	48.8	48.82	48.86	48	48.1	48	47.9	48.9	48.7	48.4	47.9	280	275	281	283	254	249	236	232	50.6	50	50.5	50.1	105
15B	59	2	3	135	82	9.79	4.51	6.15	6.39	9.4	6.1	5.7	54	6.85	121.44	2.06	5.76	2	1	1	0.293	0.273	0.287	0.267	54.69	53.38	55.1	54.52	50.3	50	50.3	50.4	51.8	51.7	51	50.8	294	290	292	293	280	241	236	236	51.7	52.2	52.5	52.2	115
16B	47	2	5	159	91	10.42	5.69	4.41	4.54	9.1	6.7	6.5	95	5.76	103.59	3.23	3.38	1	2	1	0.202	0.192	0.197	0.195	56.85	56.19	56.42	56.79	52.1	51.1	52.2	52.3	55.5	55.6	55.3	53.2	303	299	305	306	289	261	262	268	52.9	54.6	54.6	54.1	127
17B	52	1	4	135	86	11.15	6.92	6.89	6.75	9.3	6.4	4.7	42	3.87	115.57	1.01	4.35	2	2	2	0.299	0.282	0.295	0.287	54.29	52.25	54.51	53.92	49.8	49.7	49.6	50	50.7	50.8	49.7	50.1	291	286	289	290	243	247	249	257	51.3	51.6	51.9	51.8	112
18B	46	2	7	123	82	8.73	5.81	6.97	6.42	8.7	6.9	6.7	86	5.54	93.29	0.73	3.65	2	2	2	0.374	0.357	0.369	0.371	41.13	40.38	41.99	41.9	43.6	42.5	42.8	43.7	41.3	42.9	41.4	41.2	257	259	262	261	261	239	250	254	49.1	47.9	47.2	47.8	98
19B	54	1	2	122	80	12.22	5.09	4.95	6.25	8.5	4.7	6.1	77	5.28	97.67	2.85	5.82	2	1	1	0.331	0.315	0.318	0.316	52.13	49.83	51.81	50.12	48.8	47.2	48.6	48.5	49.4	49.6	49.1	48.9	283	277	283	285	242	236	246	241	51	51	51.4	51.2	106
20B	53	1	1	129	83	11.23	4.82	4.78	6.21	9.2	5.7	5.5	44	5.92	79.47	1.58	4.05	2	2	2	0.223	0.218	0.225	0.223	56.05	55.35	56.05	55.95	51.4	50.6	51.3	51.4	54.2	53.2	53.5	52.8	298	296	297	298	227	261	259	261	52.6	52.8	53.3	52.1	122
21B	64	2	3	116	73	12.53	6.62	6.34	6.89	8.9	6.5	6	87	1.77	109.86	0.87	4.61	2	2	2	0.353	0.346	0.35	0.359	42.39	41.67	43.62	42.13	45.3	45	44.9	45.6	44.9	44.6	43.9	43.5	267	263	269	270	261	236	249	260	49.5	48.6	48.9	48.5	98
22B	55	2	4	155	102	9.57	4.57	6.92	4.47	10.1	5.1	5.4	41	3.13	105.81	1.42	5.1	1	2	2	0.225	0.228	0.226	0.223	55.89	55.17	55.84	55.79	51.1	50.6	51.1	51.2	54.2	54.7	54.1	53	298	295	299	298	226	260	262	267	52.5	52.7	53.5	52.7	121
23B	53	2	5	140	89	12.15	4.43	4.54	6.7	9.7	6.8	5.8	110	5.99	113.15	1.84	7.73	1	1	2	0.35	0.339	0.344	0.354	43.61	43.32	45.49	45.22	45.7	45.3	45.5	45.9	46.4	46.7	44.7	45.5	273	268	275	276	268	251	258	262	49.2	49	49.2	48.9	103
24B	61	2	2	127	75	12.54	6.06	6.96	6.53	9.4	6.9	5.2	98	3.76	126.13	3.06	4.31	2	2	2	0.304	0.285	0.298	0.29	54.05	51.95	53.11	52.67	49.6	48.5	49.5	49.8	50.8	50.9	49.4	50	288	284	287	289	236	236	241	242	51.5	51.4	51.6	51.7	112
25B	55	1	1	142	89	9.93	6.21	6.78	5.56	9.6	5.6	5.6	79	6.31	102.61	1.18	7.52	1	1	2	0.346	0.338	0.343	0.35	43.42	44.38	45.38	45.54	46.9	45.6	46.2	45.9	46.8	46.5	46.6	46.3	274	269	273	279	260	261	268	264	49.9	49.8	48.6	49	101
26B	59	2	1	135	85	11.47	4.41	4.57	4.49	10.3	6.3	6.8	52	1.86	128.11	0.75	4.95	2	2	2	0.245	0.237	0.243	0.24	55.6	54.6	54.98	55.37	50.6	50.1	50.6	50.6	54.2	54.7	54.6	53.5	298	293	297	296	246	249	248	258	52.4	52.5	52.9	52.4	118
27B	54	1	5	120	80	11.65	6.57	6.65	6.05	10.7	6.2	6.4	103	8.2	127.39	2.35	5.22	2	2	2	0.343	0.334	0.341	0.345	44.34	45.91	48.04	45.93	47.4	45.8	47.2	46.1	47.8	48.1	47.8	47.4	278	271	277	279	263	239	253	257	50.1	49.8	50.1	49.6	104
28B	48	1	3	125	97	7.49	4.73	5.67	6.33	11.2	6.6	6.3	56	3.61	124.36	1.71	5.87	1	1	2	0.262	0.243	0.255	0.248	55.98	54.23	54.97	54.68	50.6	50.4	50.5	50.5	53.9	53.7	53.1	51.5	297	293	296	294	210	254	241	247	52.2	52.4	52.8	52.3	117
29B	49	2	7	155	90	10.69	5.29	6.86	5.65	9.3	6.5	4.6	68	6.65	119.25	0.86	7.19	1	1	2	0.341	0.331	0.335	0.339	47.39	47.17	48.88	48.29	47.8	47.3	47.4	47.5	48.7	48.5	48.2	48.3	279	272	279	282	249	241	246	241	50.4	49.9	50.2	50	105
30B	56	1	6	135	85	10.52	4.56	5.24	4.82	9.8	4.9	5.2	50	6.05	92.74	1.54	3.27	2	2	2	0.313	0.296	0.308	0.303	52.37	51.59	52.55	52.28	49.3	47.9	49.4	49.2	49.7	49.9	48.9	49.2	286	279	284	288	243	234	239	242	51.4	51.2	51.5	51.6	109
31B	62	1	4	143	90	11.58	5.54	6.93	5.27	9.2	5.4	5.6	59	3.79	121.35	1.75	4.35	1	2	1	0.295	0.273	0.287	0.274	54.61	52.97	54.15	54.27	50.3	49.9	50.3	50.3	52.3	51.8	52.5	50.5	294	289	291	291	281	256	242	242	51.6	51.8	52.2	52.1	115
32B	58	1	2	142	89	10.81	5.33	6.74	5.72	10.1	6.5	5.8	98	8.15	105.42	1.69	5.86	1	1	2	0.22	0.213	0.216	0.214	56.67	55.52	56.35	56.67	51.8	51	51.8	51.7	55.4	55.1	55.2	53	299	297	304	302	239	263	264	261	52.7	53.5	53.6	53.4	126
33B	63	2	3	130	75	9.23	6.43	6.59	4.43	7.7	4.6	5.9	89	6.93	103.17	2.67	4.52	1	2	1	0.286	0.251	0.276	0.252	54.77	53.73	54.91	54.6	50.5	50.3	50.4	50.4	52.1	52.5	51.8	50.9	295	291	293	293	218	248	253	262	52	52.3	52.6	52.3	115
34B	49	1	1	125	75	12.01	5.47	6.57	5.03	9.2	5.2	5.3	74	6.68	115.76	1.14	4.16	1	2	2	0.334	0.329	0.331	0.332	49.51	48.82	50.12	48.8	48.1	48.2	48.3	48	49.5	49.3	48.4	48.7	280	276	280	284	255	239	241	239	50.8	50.2	50.8	50.9	106
35B	63	2	1	122	65	12.31	4.42	6.28	5.15	9.1	6.5	4.5	97	8.16	102.15	2.25	4.68	1	2	1	0.396	0.376	0.372	0.378	38.09	37.96	38.05	38.27	42.7	41.5	41.1	42.4	41.5	41.7	39.8	41.1	249	252	253	253	264	256	253	251	48.7	46.8	47.3	46.9	97
36B	46	2	1	137	86	9.25	4.97	4.62	4.85	9.6	5.9	5.8	51	5.46	92.28	1.48	3.55	2	2	2	0.322	0.308	0.314	0.316	52.47	50.12	52.13	51.81	49.1	48.2	48.8	48.8	49.5	49.7	48.8	49	283	278	282	286	268	242	241	249	51	51.1	51.2	51.1	107
[truncated: 3 more columns]
